# Supplementary material for: Natural Killer T Cells Are Involved in Atherosclerotic Plaque Instability in Apolipoprotein-E Knockout Mice
Source: Int J Mol Sci. 2021 Nov 18;22(22):12451. doi: 10.3390/ijms222212451 (PMC8618636; doi:10.3390/ijms222212451)
Supplement: Supplementary file 1 [file ijms-22-12451-s001.zip]

Archive with 1 entries (1 files):
- ijms-1465540-supplementary.pdf
